# Supplementary material for: Virtual Care Perceptions and Experiences of Older Adults During COVID-19 in Canada: A Systematic Review
Source: Healthcare (Basel). 2025 Aug 7;13(15):1937. doi: 10.3390/healthcare13151937 (PMC12345755; doi:10.3390/healthcare13151937)
Supplement: Supplementary file 1 [file healthcare-13-01937-s001.zip]

Archive with 2 entries (2 files):
- Supplementary File S1. Detailed Search Strategy.pdf
- Supplementary File S2. MMAT Results.pdf
